# Supplementary material for: Novel human sex-typing strategies based on the autism candidate gene NLGN4X and its male-specific gametologue NLGN4Y
Source: Biol Sex Differ. 2019 Dec 18;10:62. doi: 10.1186/s13293-019-0279-x (PMC6921425; doi:10.1186/s13293-019-0279-x)
Supplement: Supplementary file 3 — Additional file 3. Quantitative PCR-results on SNP_C [file 13293_2019_279_MOESM3_ESM.xlsx]

## Sheet: Sheet1
Well	Sample	Call	RFU1	RFU2
A01	B01	Female	5155.85	785.741
A02	B02	Male	4436.62	4663.25
A03	B03	Male	4478.76	4886.54
A04	B04	Male	4754.75	4789.17
A05	B05	Male	4326.38	4590.8
A06	B06	Male	4405.48	4717.77
A07	B07	Male	4661.68	5041.76
A08	B08	Female	5422.81	899.68
A09	B09	Male	4332.29	4916.59
A10	B10	Male	4719.14	5278.15
A11	B11	Female	5327.08	839.684
A12	B12	Female	5182.59	924.268
B01	B13	Male	4614.5	5097.59
B02	B14	Female	5601.7	959.949
B03	B15	Female	5651.01	1045.3
B04	B16	Male	4866.19	5451.8
B05	B17	Male	4920.81	5572.15
B06	B18	Male	5053.92	5633.4
B07	B19	Male	4611.1	4988.23
B08	B20	Male	4948.61	5404.91
B09	B21	Male	4981.71	5667.67
B10	B22	Male	4443.91	5120.16
B11	B23	Male	5230.65	5765.48
B12	B24	Female	5277.57	880.776
C01	B25	Male	4510.97	4844.79
C02	B26	Male	4805.2	5312.89
C03	B27	Male	4940.58	5554.24
C04	B28	Male	5480.29	5942.11
C05	B29	Male	4933.32	5613.75
C06	B30	Female	5509.51	1018.3
C07	B31	Male	4553.5	5301.89
C08	B32	Male	5184.44	5823.98
C09	B33	Female	6109.41	976.869
C10	B34	Male	4490.3	4929.43
C11	B35	Male	4620.91	5270.04
C12	B36	Male	4390.72	5456.34
A01	B37	Female	4571.09	648.339
A02	B38	Female	4577.66	694.849
A03	B39	Male	3911.62	4271.04
A04	B40	Male	3931.62	4395.07
A05	B41	Female	4764.1	778.089
A06	B42	Male	4072.08	4477.78
A07	B43	Female	5048.16	776.08
A08	B44	Male	4048.81	4503.2
A09	B45	Male	3745.26	4475.62
A10	B46	Female	5026.83	769.658
A11	B47	Male	4070.16	4606.87
A12	B48	Female	4903.19	812.015
B01	B49	Male	3870.04	4445.27
B02	B50	Male	3813.71	4523.49
B03	B51	Female	5032.71	850.448
B04	B52	Female	5202.77	797.39
B05	B53	Male	4165.16	4814.72
B06	B54	Female	5157.51	856.387
B07	B55	Male	4010.36	4635.5
B08	B56	Male	4006.07	4776.88
B09	B57	Female	5048.28	822.533
B10	B58	Male	4124.35	4696.85
B11	B59	Female	5103.62	831.226
B12	B60	Female	5105.14	801.783
C01	B61	Female	4966.72	676.015
C02	B62	Male	4187.53	4606.9
C03	B63	Male	4137.74	4676.93
C04	B64	Male	4249.44	4831.59
C05	B65	Female	5450.79	898.956
C06	B66	Male	4251.39	4791.71
C07	B67	Male	4226.31	4823.98
C08	B68	Male	4161.64	4737.06
C09	B69	Male	4338.08	4941.26
C10	B70	Male	4015.47	4776.47
C11	B71	Male	4479.18	5013.74
C12	B72	Male	4185.64	4769.81
D01	B73	Male	4063.36	4606.94
D02	B74	Male	4198.36	4720.38
D03	B75	Male	4099.82	4839.6
D04	B76	Male	4282.12	4833.16
D05	B77	Female	5468.6	831.852
D06	B78	Male	4364.68	5024.16
D07	B79	Male	4356.37	4926.66
D08	B80	Female	5093.78	831.032
D09	B81	Male	4196.65	4813.82
D10	B82	Male	4005.49	4688.91
D11	B83	Female	5301.6	832.902
D12	B84	Male	4121.94	4593.37
E01	B85	Male	4063.93	4503.74
E02	B86	Male	4126.21	4581.26
E03	B87	Female	5031.29	747.098
E04	B88	Male	4259.86	4756.73
E05	B89	Male	4325.3	4806.57
E06	B90	Male	4326.91	4850.76
E07	B91	Male	4502.01	5042.57
E08	B92	Female	5540.24	827.522
E09	B93	Male	4591.52	4994.51
E10	B94	Female	5651.62	927.26
E11	B95	Male	4490.69	4983.04
E12	B96	Female	5004.62	769.145
F01	B97	Male	4080.85	4397.63
F02	B98	Female	4981.8	686.705
F03	B99	Male	4308.41	3886.54
G01	A01	Male	3876.57	4249.51
G02	A02	Female	5016.27	779.465
G03	A03	Female	5159.69	783.254
G04	A04	Male	4171.51	4661.34
G05	A05	Female	5367.78	805.251
G06	A06	Female	5264.44	785.522
H01	T01	Male	4197.78	4429.89
H02	T02	Male	4428.94	4521.74
H03	T03	Male	3625.36	4368.39
H04	T04	Male	4415.55	4607.64
H05	T05	Female	5111.39	1004.05
H06	T06	Female	5111.1	800.77
F04	H2O	Ctrl	-1.33817	-3.98443
D02	H2O	Ctrl	3.00349	8.72759
